# Supplementary material for: LncRNA C5orf64 polymorphisms (rs12518552 and rs2950218) decreases pulmonary tuberculosis susceptibility
Source: Ann Med. 2025 Jun 28;57(1):2523557. doi: 10.1080/07853890.2025.2523557 (PMC12207763; doi:10.1080/07853890.2025.2523557)
Supplement: Supplement Table.xlsx [file IANN_A_2523557_SM8651.xlsx]

## Sheet: Supplement Table 1
Supplementary Table 1 Primer Sequences for genetyping
SNP ID	Forward Primer Sequence	Reverse Primer Sequence	Extended Primer Sequence
rs12518552	ACGTTGGATGCCTGGAGTAATTAAAGCCTG	ACGTTGGATGTCTAGCATTGGCACCCAAAC	gtgtaAAGCAGTGTTAGCCAGCCT
rs2950218	ACGTTGGATGAGCCCTGTGTTGTAGATACG	ACGTTGGATGGTTCTCCCACTTCTATTTGC	cgatgTGCAGTAGTGAGCTATTTC

## Sheet: Supplement Table 2
Supplementary Table 2 Stratified Analysis of C5orf64 gene polymorphisms associations with PTB risk under various genetics models
SNP-ID	Model	Genotype	Age > 40				Age ≤40				Male				Female				Smoking				No-smoking
			Control	Case	OR (95% CI)	p	Control	Case	OR (95% CI)	p	Control	Case	OR (95% CI)	p	Control	Case	OR (95% CI)	p	Control	Case	OR (95% CI)	p	Control	Case	OR (95% CI)	p
rs12518552	Allele	A	277 (61.0%)	287 (68.3%)	1		319 (63.5%)	348 (65.9%)	1		361 (62.2%)	414 (68.1%)	1		235 (62.5%)	221 (65.0%)	1		182 (61.1%)	188 (64.8%)	1		414 (62.9%)	447 (37.9%)	1
		G	177 (39.0%)	133 (31.7%)	0.73 (0.55-0.96)	0.02382	183 (36.5%)	180 (34.1%)	0.90 (0.70-1.16)	0.4274	219 (37.8%)	194 (31.9%)	0.77 (0.61-0.98)	0.03429	141 (37.5%)	119 (35.0%)	0.90 (0.66-1.22)	0.4873	116 (38.9%)	102 (35.2%)	0.85 (0.61-1.19)	0.3461	244 (37.1%)	211 (32.1%)	0.80 (0.64-1.01)	0.05579
	Codominant	A/A	85 (37.4%)	99 (47.1%)	1		103 (41%)	105 (39.8%)	1		112 (38.6%)	138 (45.4%)	1		76 (40.4%)	66 (38.8%)	1		59 (39.6%)	63 (43.5%)	1		129 (39.2%)	141 (42.9%)	1
		G/A	107 (47.1%)	89 (42.4%)	0.74 (0.49-1.12)	0.1507	113 (45%)	138 (52.3%)	1.25 (0.86-1.82)	0.2437	137 (47.2%)	138 (45.4%)	0.81 (0.58-1.15)	0.2366	83 (44.1%)	89 (52.4%)	1.12 (0.71-1.77)	0.6286	64 (43%)	62 (42.8%)	0.81 (0.48-1.38)	0.4396	156 (47.4%)	165 (50.1%)	0.95 (0.68-1.31)	0.7483
		G/G	35 (15.4%)	22 (10.5%)	0.51 (0.28-0.95)	0.03395	35 (13.9%)	21 (8%)	0.65 (0.35-1.21)	0.1953	41 (14.1%)	28 (9.2%)	0.54 (0.31-0.94)	0.02855	29 (15.4%)	15 (8.8%)	0.63 (0.30-1.32)	0.2225	26 (17.4%)	20 (13.8%)	0.70 (0.33-1.47)	0.3463	44 (13.4%)	23 (7%)	0.48 (0.27-0.83)	0.03046
	Dominant	A/A	85 (37.4%)	99 (47.1%)	1		103 (41%)	105 (39.8%)	1		112 (38.6%)	138 (45.4%)	1		76 (40.4%)	66 (38.8%)	1		59 (39.6%)	63 (43.5%)	1		129 (39.2%)	141 (42.9%)	1
		G/A-G/G	142 (62.6%)	111 (52.9%)	0.68 (0.46-1.00)	0.052	148 (59%)	159 (60.2%)	1.11 (0.78-1.60)	0.56	178 (61.4%)	166 (54.6%)	0.75 (0.54-1.04)	0.086	112 (59.6%)	104 (61.2%)	1.01 (0.65-1.56)	0.97	90 (60.4%)	82 (56.5%)	0.78 (0.48-1.29)	0.33	200 (60.8%)	188 (57.1%)	0.84 (0.62-1.16)	0.29
	Recessive	A/A-G/A	192 (84.6%)	188 (89.5%)	1		216 (86.1%)	243 (92%)	1		249 (85.9%)	276 (90.8%)	1		159 (84.6%)	155 (91.2%)	1		123 (82.5%)	125 (86.2%)	1		285 (86.6%)	306 (93%)	1
		G/G	35 (15.4%)	22 (10.5%)	0.60 (0.34-1.07)	0.079	35 (13.9%)	21 (8%)	0.58 (0.32-1.03)	0.06	41 (14.1%)	28 (9.2%)	0.61 (0.36-1.01)	0.054	29 (15.4%)	15 (8.8%)	0.59 (0.30-1.18)	0.13	26 (17.4%)	20 (13.8%)	0.78 (0.39-1.55)	0.48	44 (13.4%)	23 (7%)	0.49 (0.29-0.83)	0.0073
	Additive	---	---	---	0.72 (0.55-0.96)	0.023	---	---	0.94 (0.72-1.23)	0.65	---	---	0.76 (0.60-0.97)	0.028	---	---	0.89 (0.64-1.24)	0.48	---	---	0.83 (0.59-1.18)	0.3	---	---	0.78 (0.61-0.99)	0.04
rs2950218	Allele	C	317 (70.8%)	323 (76.9%)	1		359 (71.8%)	401 (75.9%)	1		422 (73.0%)	471 (77.5%)	1		254 (68.6%)	253 (74.4%)	1		209 (71.1%)	214 (73.8%)	1		467 (71.4%)	510 (77.5%)	1
		T	131 (29.2%)	97 (23.1%)	0.73 (0.54-0.99)	0.03977	141 (28.2%)	127 (24.1%)	0.81 (0.61-1.07)	0.1301	156 (27.0%)	137 (22.5%)	0.79 (0.60-1.03)	0.07528	116 (31.4%)	87 (25.6%)	0.75 (0.54-1.05)	0.08955	85 (28.9%)	76 (26.2%)	0.87 (0.61-1.26)	0.4646	187 (28.6%)	148 (22.5%)	0.72 (0.56-0.93)	0.01128
	Codominant	C/C	111 (49.5%)	124 (59%)	1		130 (52%)	152 (57.6%)	1		152 (52.6%)	184 (60.5%)	1		89 (48.1%)	92 (54.1%)	1		72 (49%)	78 (53.8%)	1		169 (51.7%)	198 (60.2%)	1
		T/C	95 (42.4%)	75 (35.7%)	0.70 (0.47-1.04)	0.07589	99 (39.6%)	97 (36.7%)	0.90 (0.62-1.30)	0.5913	118 (40.8%)	103 (33.9%)	0.72 (0.51-1.01)	0.05616	76 (41.1%)	69 (40.6%)	0.87 (0.55-1.38)	0.555	65 (44.2%)	58 (40%)	0.79 (0.47-1.31)	0.3542	129 (39.5%)	114 (34.6%)	0.74 (0.53-1.03)	0.0706
		T/T	18 (8%)	11 (5.2%)	0.58 (0.26-1.29)	0.1789	21 (8.4%)	15 (5.7%)	0.65 (0.32-1.34)	0.2441	19 (6.6%)	17 (5.6%)	0.72 (0.36-1.44)	0.3508	20 (10.8%)	9 (5.3%)	0.40 (0.17-0.92)	0.03234	10 (6.8%)	9 (6.2%)	0.81 (0.30-2.21)	0.683	29 (8.9%)	17 (5.2%)	0.48 (0.25-0.91)	0.02481
	Dominant	C/C	111 (49.5%)	124 (59%)	1		130 (52%)	152 (57.6%)	1		152 (52.6%)	184 (60.5%)	1		89 (48.1%)	92 (54.1%)	1		72 (49%)	78 (53.8%)	1		169 (51.7%)	198 (60.2%)	1
		T/C-T/T	113 (50.5%)	86 (41%)	0.68 (0.46-0.99)	0.046	120 (48%)	112 (42.4%)	0.85 (0.60-1.22)	0.39	137 (47.4%)	120 (39.5%)	0.72 (0.51-0.99)	0.046	96 (51.9%)	78 (45.9%)	0.76 (0.50-1.18)	0.22	75 (51%)	67 (46.2%)	0.79 (0.48-1.29)	0.34	158 (48.3%)	131 (39.8%)	0.69 (0.50-0.95)	0.021
	Recessive	C/C-T/C	206 (92%)	199 (94.8%)	1		229 (91.6%)	249 (94.3%)	1		270 (93.4%)	287 (94.4%)	1		165 (89.2%)	161 (94.7%)	1		137 (93.2%)	136 (93.8%)	1		298 (91.1%)	312 (94.8%)	1
		T/T	18 (8%)	11 (5.2%)	0.67 (0.31-1.47)	0.31	21 (8.4%)	15 (5.7%)	0.69 (0.34-1.38)	0.29	19 (6.6%)	17 (5.6%)	0.82 (0.42-1.62)	0.57	20 (10.8%)	9 (5.3%)	0.42 (0.18-0.96)	0.033	10 (6.8%)	9 (6.2%)	0.90 (0.34-2.40)	0.84	29 (8.9%)	17 (5.2%)	0.54 (0.29-1.02)	0.052
	Additive	---	---	---	0.73 (0.53-0.99)	0.044	---	---	0.85 (0.64-1.13)	0.26	---	---	0.78 (0.60-1.02)	0.065	---	---	0.73 (0.52-1.02)	0.063	---	---	0.84 (0.57-1.25)	0.4	---	---	0.71 (0.56-0.92)	0.0084
PTB: pulmonary tuberculosis; SNP: single nucleotide polymorphism; OR: odds ratio; CI: confidence interval.
OR and 95% CI were determined through logistic regression, taking into account potential confounders.
Statistical significance is indicated by p < 0.05.
